# Supplementary material for: Anti-schistosomal activities of quinoxaline-containing compounds: From hit identification to lead optimisation
Source: Eur J Med Chem. 2021 Dec 15;226:113823. doi: 10.1016/j.ejmech.2021.113823 (PMC8626775; doi:10.1016/j.ejmech.2021.113823)
Supplement: Multimedia component 9 [file mmc9.xlsx]

## Sheet: Table S1
List of Z’ values for both phenotype and motility of S. mansoni schistosomula screens
	Primary screen replicates
Plate barcode	0255	0301	0380	0409
Motility	0.356	0.674	0.492	0.333
Phenotype	0.498	0.26	0.349	0.414
	Dose-response titration replicates
Plate barcode	0260	0276	0302	0329
Motility	0.272882	0.674015	0.317751	0.439
Phenotype	0.420713	0.371209	0.381866	0.246

## Sheet: Table S2
Compound number	SPECS ID	SMILES
1	AN-689/41741358	c1ccc(cc1)N=C4C(=Nc2ccccc2)Sc3ccccc3S4
2	AN-689/41741360	Cc1ccc(cc1)N=C4Nc2ccccc2SC4(=Nc3ccc(C)cc3)
3	AN-689/41741361	COc1ccc(cc1)N=C4Nc2ccccc2SC4(=Nc3ccc(cc3)OC)
4	AN-689/41741363	FC(F)(F)c1cccc(c1)N=C4Nc2ccccc2SC4(=Nc3cccc(c3)C(F)(F)F)
5	AN-689/41741371	Cc3ccc4NC(=Nc1ccccc1(C))C(=Nc2ccccc2(C))Nc4(c3)
6	AN-689/41741370	COc3ccc4NC(=Nc1ccccc1)C(=Nc2ccccc2)Nc4(c3)
7	AN-689/41741376	OCc1cccc(c1)N=C3Nc4ccccc4(NC3(=Nc2cccc(CO)c2))
8	AN-689/41741372	COc1ccc(OC)c(c1)N=C3Nc4ccccc4(NC3(=Nc2cc(ccc2(OC))OC))
9	AE-848/11104228	CCOc1ccc(cc1)N=C3Nc4ccccc4(NC3(=Nc2ccc(cc2)OCC))
10	AE-848/11104248	CCOC(=O)c1ccc(cc1)N=C3Nc4ccccc4(NC3(=Nc2ccc(cc2)C(=O)OCC))
11	AG-670/12464049	FC(F)(F)c1cccc(c1)Nc3nc4ccccc4(nc3(Nc2cccc(c2)C(F)(F)F))
12	AI-204/34859005	FC(F)(F)c1cccc(c1)Oc3nc4ccccc4(nc3(Oc2cccc(c2)C(F)(F)F))
13	AG-205/34695001	Fc4ccccc4(Nc2nc3ccccc3(nc2(Nc1ccccc1(F))))
14	AI-204/31689038	Cc1ccc(cc1)Sc2nc4ccccc4(nc2Sc3ccc(C)cc3)
15	AG-205/09109007	Cc1ccc(cc1)Nc3nc4ccccc4(nc3(Nc2ccc(C)cc2))
16	AG-670/11293068	Cc1ccc(cc1(C))Nc3nc4ccccc4(nc3(Nc2ccc(C)c(C)c2))
17	AN-023/12769008	Cc1ccc(cc1Cl)N=C3Nc4ccccc4(NC3(=Nc2ccc(C)c(c2)Cl))
18	AC-907/25014341	c1ccc(cc1)c3nc4ccccc4(nc3(c2ccccc2))
19	AK-968/40006158	O=[N+]([O-])c3ccc4nc(Nc1ccccc1)c(Nc2ccccc2)nc4(c3)
20	AK-968/11163057	Cc1cccc(c1)N=C3Nc4ccc(cc4(NC3(=Nc2cccc(C)c2)))[N+](=O)[O-]
21	AG-205/12647034	O=[N+]([O-])c2ccc3nc(c1ccc(F)cc1)c(nc3(c2))c4ccc(F)cc4
22	AG-205/36818007	O=[N+]([O-])c3ccc4NC(=Nc1ccc(c(c1)Cl)Cl)C(=Nc2ccc(c(c2)Cl)Cl)Nc4(c3)
23	AK-968/36929026	COC(=O)c1ccc(cc1)N=C3Nc4ccc(cc4(NC3(=Nc2ccc(cc2)C(=O)OC)))[N+](=O)[O-]
24	AG-205/08219061	OC(=O)C=Cc1cccc(c1)Nc3nc4ccc(cc4(nc3(Nc2cccc(C=CC(O)=O)c2)))[N+](=O)[O-]

## Sheet: Table S3
List of Z’ values for both phenotype and motility of S. mansoni schistosomula screens (compounds 2-24)
	Primary screens
Plate barcode	0304	0307	0329	0357	0358	0360	0418
Motility	0.290847	0.571611	0.439246	0.516952	0.425213	0.431181	0.332885
Phenotype	0.316154	0.418581	0.358381	0.517449	0.379533	0.461285	0.310698
	For compounds 2-11			For compounds 12-24
	Dose-response titrations
Plate barcode	0380	0409	0420
Motility	0.492	0.333	0.666906
Phenotype	0.349	0.414	0.429456

## Sheet: Table S4
List of Z’ values for both phenotype and motility of S. mansoni schistosomula screens (compounds 22-38)
	Primary screens
Plate barcode	0447	0466	0467	0497
Motility	0.301	0.391	0.324	0.389
Phenotype	0.401	0.544	0.496	0.583
	Dose-response titrations
Plate barcode	0420	0464	0465	0467	0498
Motility	0.666906	0.399	0.302	0.324	0.312
Phenotype	0.429456	0.375	0.454	0.496	0.446

## Sheet: Table  S5
Table S5. Phenotypic changes, detailed as descriptors and severity scores, in S. japonicum after drug treatment
		DESCRIPTORS				SEVERITY SCORES
S. japonicum	# Rep	5 h	24 h	48 h	72 h	5 h	24 h	48 h	72 h
22	1			S	S+, on sides	0	0	1	2
	2			S, on sides	S+, on sides	0	0	2	2
	3			S, on sides	S+, on sides	0	0	2	2
26	1			S	S	0	0	1	1
	2			S	S	0	0	1	1
	3			S	S, on sides	0	0	1	2
25	1			S, on sides	S+, on sides	0	0	2	2
	2			S, on sides	S+, on sides	0	0	2	2
30	1			S, on sides	S, on sides	0	0	2	2
	2			S	S, on sides	0	0	1	2
	3			S	S+	0	0	1	1
31	1		Dark, S, on sides	Dying, deg	Dying, D	0	0	4	4
	2		Dark, S, on sides	Dying, deg	Dying, D	0	0	4	4
	3		Dark, S, on sides	Dying, deg	Dying, D	0	0	4	4
33	1		Dark, S, on sides	Dying, deg	Dying, D	0	0	4	4
	2		Dark, S, on sides	Dying, deg	Dying, D	0	0	4	4
35	1					0	0	0	0
	2					0	0	0	0
	3					0	0	0	0
Phenotype Descriptiors Key	Value awarded to achieve a severity score (max=4)
Dark = dark	1
S = Slow	1
S-uncoord = uncoordinated slow movements	1
O-uncoord = uncoordinated fast movements	1
On sides = male worms are not adhering to dish with ventral sucker	1
Shrunk = worms are not flexing and are smaller than usual	1
Teg damage = outer surface (tegument of the worm) is damaged	4
Deg= degenerating	4
D = Dead	4

## Sheet: Table S6
Table S6. Phenotypic change, detailed as descriptors and severity scores, in S. haematobium after drug treatment
		DESCRIPTORS				SEVERITY SCORES
S. haematobium	# Rep	5 h	24 h	48 h	72 h	5 h	24 h	48 h	72 h
22	1					0	0	0	0
	2					0	0	0	0
	3					0	0	0	0
30	1			S-unc, on sides	S-unc, on sides	0	0	2	2
	2			S, on sides	S-unc, on sides	0	0	2	2
	3			S-unc	S-unc, on sides	0	0	1	2
31	1		S, on sides	S, on sides	S, dark on sides	0	2	2	3
	2		S, onsides	S, onsides	S, dark on sides	0	2	2	3
	3		S, on sides	S, on sides	S, dark on sides	0	2	2	3
33	1		S, on sides	S, dark on sides	S, deg, on sides	0	2	3	4
	2		S, onsides	S, dark on sides	S, deg, on sides	0	2	3	4
	3		S, on sides	S, dark on sides	S, deg, on sides	0	2	3	4
Phenotype Descriptiors Key	Value awarded to achieve a severity score (max=4)
Dark = dark	1
S = Slow	1
S-uncoord = uncoordinated slow movements	1
O-uncoord = uncoordinated fast movements	1
On sides = male worms are not adhering to dish with ventral sucker	1
Shrunk = worms are not flexing and are smaller than usual	1
Teg damage = outer surface (tegument of the worm) is damaged	4
Deg= degenerating	4
D = Dead	4

## Sheet: Table S7
	Activity on schistosomula			Activity on adult worms	HepG2 cells
	(EC50, µM - 72 h) (95% CI)			(EC50, µM - 72 h) (95% CI)	(CC50, µM) (95% CI)
Entry	P	M	Average	Motility	24 h	72 h
2,3-dichloro-6-nitroquinoxaline	>10	>10	ND	ND	27.51 (24.21 - 31.19)	ND
6-nitro-2,3-dihydroxy-quinoxaline	>50	>50	ND	ND	136.4 (132.12 - 140.10)	ND
22	0.47 (0.22 - 0.72)	0.42 (0.13 - 0.71)	0.44	84.7 x 10-3 (78.196 x 10-3- 91.174 x 10-3)	7.4 (4.30 - 10.49)	0.26 (0.12 - 0.40)
22a	3.51 (1.96 - 6.27)	3.25 (1.69 - 6.07)	3.38	ND	25.11 (23.03 - 27.20)	ND
22b	>10	>10	ND	ND	ND	ND
22c	3.04 (2.17 - 3.91)	2.79 (1.42 - 4.15)	2.91	703.5 x 10-3 (552.3 x 10-3- 1,088 x 10-3)	8.6 (7.38 - 9.83)	4.59 (2.91 - 6.26)
22d	1.02 (0.27 - 3.24)	1.8 (1.38 - 2.37)	1.41	318.3 x 10-3 (204.9 x 10-3- 431.8 x 10-3)	64.75 (57.15 - 72.34)	2.43 (1.94 - 2.93)
22e	>50	>50	ND	ND	ND	ND
22f	1.91 (0.67 - 3.14)	2.00 (0.68 - 3.31)	1.95	ND	14.84 (10.25 - 19.43)	5.69 (5.34 - 6.03)
22g	>50	>50	ND	ND	ND	ND
25	1.22 (0.54 - 1.90)	1.30 (0.83 - 2.09)	1.26	11.99 x 10-3 (10.99 x 10-3 - 12.99 x 10-3)	6.76 (5.33 - 8.19)	0.58 (0.39 - 0.76)
26	0.42 (0.38 - 0.46)	0.39 (0.13 - 0.66)	0.41	20.31 x 10-3 (16.15 x 10-3 - 24.47)	13.05 (9.17 - 16.93)	0.13 (0.05 - 0.20)
27	>10	>10	ND	ND	ND	ND
28	2.14 (1.27 - 3.01)	1.4 (1.21 - 1.63)	1.77	381.6 x 10-3 (250.5 x 10-3 - 512.7 x 10-3)	10.16 (7.51 - 12.81)	ND
29	0.78 (0.14 - 1.42)	0.65 (0.42 - 0.88)	0.71	122 x 10-3 (117.640 x 10-3- 126.460 x 10-3)	8.72 (7.16 - 10.28)	3.97 (2.97 - 4.97)
30	0.34 (0.25 - 0.43)	0.43 (0.15 - 0.70)	0.38	2.59 x 10-3 (1.01 x 10-3 - 4.17 x 10-3)	5.85 (3.33 - 8.37)	0.9 (0.42 - 1.38)
31	0.34 (0.21 - 0.52)	0.28 (0.23 - 0.31)	0.31	7.7 x 10-3 (5.71 x 10-3 - 9.66 x 10-3)	8.8 (6.96 - 10.640)	0.08 (0.073 - 0.084)
32	0.89 (0.39 - 1.39)	0.54 (0.01 - 0.99)	0.72	11.01 x 10-3 (7.98 x 10-3 - 14.04 x 10-3)	7.75 (6.673 - 8.461)	0.67 (0.197 - 1.146)
33	0.15 (0.03 - 0.27)	0.15 (0.00 - 0.30)	0.15	5.60 x 10-3 (1.79 x 10-3 - 9.41 x 10-3)	27.52 (24.37 - 30.67)	0.1 (0.05 - 0.15)
34	0.37 (0.25 - 0.49)	0.43 (0.22 - 0.65)	0.4	6.47 x 10-3 (4.42 x 10-3 - 8.52 x 10-3)	10.07 (6.418 - 13.717)	ND
35	0.63 (0.52 - 0.74)	0.69 (0.60 - 0.78)	0.66	44 x 10-3 (36.67 x 10-3 - 52.58 x 10-3)	5.64 (3.171 - 8.119)	0.43 (0.10 - 0.76)
36	3.19 (2.13 - 4.25)	2.64 (2.19 - 3.15)	2.91	ND	11.67 (9.08 - 14.26)	5.08 (4.88 - 5.29)
37	2.20 (1.92 - 2.48)	1.47 (1.32 - 1.64)	1.84	195 x 10-3 (186.4 x 10-3 - 203.6 x 10-3)	4.40 (3.72 - 5.09)	4.52 (4.39 - 4.66)
38	3.67 (2.86 - 4.67)	1.21 (0.87 - 1.70)	2.44	162 x 10-3 (111.667 x 10-3- 212.483 x 10-3)	7.12 (3.73 - 10.51)	4.64 (2.49 - 6.44)
AUR	0.37 (0.36 - 0.39)	0.45 (0.42 - 0.47)	0.41	ND	5.07 (3.74 - 6.40)	2.94 (1.47 - 4.41)
PZQ	1.14 (1.10 - 1.17)	0.88 (0.79 - 0.97)	1.01	106.90 x 10-3 (101.44 x 10-3 - 112.36 x 10-3)	142.8 (136.90 - 148.70)	101.05 (100.03 - 102.07)
95% CI = 95% Confidence Interval
